# Supplementary material for: Impaired Autophagic Flux in Adipose Tissue Aggravates Pancreatic Injury in Obesity‐Related Severe Acute Pancreatitis
Source: Immun Inflamm Dis. 2026 Mar 9;14(3):e70395. doi: 10.1002/iid3.70395 (PMC12970485; doi:10.1002/iid3.70395)
Supplement: Supplementary file 1 — Supporting materials. [file IID3-14-e70395-s001.xls]

## Sheet: All_diff_stat_filter
ID	ratio	t.test_p.value	t.test_p.value_BHcorrect	sample	cv	Regulate
Carnitine	0.498632789010743	0.0316050446582327	0.194897775392435	FSAP:FC	0.103354321919393	Down
D-Glucose	0.261094213018778	0.0216407040902234	0.160141210267654	FSAP:FC	0.0222128704850539	Down
Elaidic_acid	0.00876704016321766	0.0149144069074119	0.126892466423022	FSAP:FC	0.19683838192716	Down
Heptadecanoic_acid	0.0194864831491253	0.00675513331168076	0.0972677817856807	FSAP:FC	0.199232336703918	Down
Nervonic_acid	0.0828469576186664	0.0107556814559631	0.11237986589767	FSAP:FC	0.116840832648217	Down
Quinic_acid	0.354307383237841	0.00807047557713656	0.0995358654513509	FSAP:FC	0.0264426559847587	Down
11-Dodecenoic_acid	4.55265485290872	0.0433005819227142	0.247393459697696	FSAP:FC	0.0282152749490717	Up
12-hydroxystearic_acid	6.22451585775821	0.00655356155636102	0.0972677817856807	FSAP:FC	0.0177587059907737	Up
12-Tridecanoic_acid	3.23985218893355	0.0298306904006446	0.190299231866181	FSAP:FC	0.0370816537329301	Up
3-Chlorotyrosine	3.52452787814335	0.0456947873956971	0.248633402005999	FSAP:FC	0.094143795182001	Up
3-Hydroxyisovaleric_acid	2.64518032225411	0.0168351852845041	0.129771219901386	FSAP:FC	0.0801509396739593	Up
4-Acetamidobutanoic_acid	4.44410399600091	1.34038969499791e-4	0.0127498174961174	FSAP:FC	0.103712373947211	Up
7Z-Hexadecenoic_Acid	1.45919506990271	0.0332571831401866	0.198470286481758	FSAP:FC	0.0536210820417634	Up
Acetylglycine	1.6076171091409	0.049183895017514	0.259972016521145	FSAP:FC	0.0165848067674176	Up
all-trans-Retinoic_acid	6.44211710578943	0.00289624585577135	0.0893009138862833	FSAP:FC	0.015744265817314	Up
Alpha-Linolenic_acid	2.16983515908854	7.41772064484193e-4	0.0457426106431919	FSAP:FC	0.0587292694512636	Up
Butyric_acid	11.6352746494294	0.00780399221432942	0.0995358654513509	FSAP:FC	0.0265588552580371	Up
Citrulline	1.87246250735629	0.00615043426935754	0.0972677817856807	FSAP:FC	0.0876135782138708	Up
D-Gluconolactone	2.88777457122233	0.011419783050114	0.11237986589767	FSAP:FC	0.0241197926132281	Up
Decanoic_acid	11.5003903215558	0.0150899149259809	0.126892466423022	FSAP:FC	0.0429481272330701	Up
Deoxycholic_Acid_Methyl_Ester	5.05193629005475	0.01253820629432	0.11597840822246	FSAP:FC	0.0164104028289539	Up
Dodecanoic_acid	5.46424277737892	0.0273293944096731	0.180569213063912	FSAP:FC	0.0660773669504736	Up
Gluconic_acid	2.72487219266122	0.00629070064789663	0.0972677817856807	FSAP:FC	0.0245594422523829	Up
m-Coumaric_acid	6.71778362918428	0.00201536937281269	0.0745686667940694	FSAP:FC	0.121880286692406	Up
Malonic_acid	3.56188139920175	0.00100254054165911	0.0463675000517339	FSAP:FC	0.0333099909537655	Up
Mandelic_acid	2.14771889500846	0.00600113039489337	0.0972677817856807	FSAP:FC	0.125834905873114	Up
Myristelaidic_acid	3.49090859038839	0.0259549853580332	0.177839714490228	FSAP:FC	0.0376743829138136	Up
Myristoleic_acid	3.58266400627681	0.0246136564905797	0.175135632721432	FSAP:FC	0.0281346348935212	Up
N-Acetyl-L-aspartic_acid	7.33047333732548	0.011541715957058	0.11237986589767	FSAP:FC	0.0205847487183061	Up
N-Acetylhistidine	3.41891233087873	0.00355809645942157	0.09403540642757	FSAP:FC	0.0270873277118117	Up
N-Acetylneuraminic_acid	2.87971439542517	1.37835864822891e-4	0.0127498174961174	FSAP:FC	0.0301802895418704	Up
Palmitelaidic_acid	1.62459151301956	0.0100700971446666	0.11237986589767	FSAP:FC	0.0586742300719955	Up
Ricinoleic_acid	5.63270284874313	0.00683503331466945	0.0972677817856807	FSAP:FC	0.018917858770342	Up
Selenomethionine	3.85983007898641	0.0158794580163373	0.1277260753488	FSAP:FC	0.0333307624101216	Up
Tridecanoic_acid	3.83243801438921	0.0441296441622917	0.247393459697696	FSAP:FC	0.0576936196838307	Up
23-Norcholic_Acid_Diacetate	0.595465976638816	0.0221157094289411	0.511425780544263	NSAP:NC	0.215412355554697	Down
Chenodeoxycholic_acid	0.584577239787536	0.0467702143046395	0.535540847485575	NSAP:NC	0.13304969206693	Down
Myristelaidic_acid	0.604669733838315	0.0205482077513101	0.511425780544263	NSAP:NC	0.0376743829138136	Down
Myristoleic_acid	0.600455696145042	0.0314712422824611	0.535540847485575	NSAP:NC	0.0281346348935212	Down
Suberic_acid	0.670184266934067	0.00630336747889224	0.388707661198355	NSAP:NC	0.0914483217372652	Down
4-Acetamidobutanoic_acid	2.44327124373199	0.0330759816910278	0.535540847485575	NSAP:NC	0.103712373947211	Up
8-11-14-Eicosatrienoic_acid	1.84883314418941	0.0395779990554044	0.535540847485575	NSAP:NC	0.155362767689589	Up
CIS-11,14,17-EICOSATRIENOIC_ACID	1.82518254850104	0.044460412872444	0.535540847485575	NSAP:NC	0.163288994836569	Up
Dehydrocholic_Acid	1.22615289533611	0.00156173374734247	0.235362317077229	NSAP:NC	0.19113589772014	Up
Eicosapentaenoic_acid_EPA	2.10593590650935	0.00846442942603689	0.391479860954206	NSAP:NC	0.0526432466425035	Up
Erythronic_acid	3.80385532008798	0.0136046121399189	0.503370649176999	NSAP:NC	0.0227503254602223	Up
Itaconic_acid	32.8197588120441	0.0206318952323321	0.511425780544263	NSAP:NC	0.0262062195352657	Up
N-Acetyl-L-aspartic_acid	7.0524880546644	0.0386353436917306	0.535540847485575	NSAP:NC	0.0205847487183061	Up
Threonic_acid	3.36693844832484	0.0404309102223038	0.535540847485575	NSAP:NC	0.0803209236012297	Up
